# Supplementary material for: Projected Changes in Yield and Water Use Efficiency of Cold-Region Rice and the Role of CO2 Under Climate Change
Source: Plants (Basel). 2026 May 26;15(11):1625. doi: 10.3390/plants15111625 (PMC13258867; doi:10.3390/plants15111625)
Supplement: Supplementary file 1 [file plants-15-01625-s001.zip]

Archive with 1 entries (1 files):
- plants-4291169-supplementary.pdf
